# Supplementary material for: Regulated repression governs the cell fate promoter controlling yeast meiosis
Source: Nat Commun. 2020 May 8;11:2271. doi: 10.1038/s41467-020-16107-w (PMC7210989; doi:10.1038/s41467-020-16107-w)
Supplement: Supplementary file 6 — Source Data [file 41467_2020_16107_MOESM6_ESM.xlsx]

## Sheet: Fig. 1
Figure 1b										Fig. 1c										Fig. 1d					Fig. 1f									Fig. 1h														Fig. 1i
Hours in SPO	0	2	4	6	8	10	12	24		control (untagged)										Genotype	control	Cyc8-V5	Pog1-V5		TUP1-AID										Transcripts per cell														Min after IAA treatment
Genotype	% MI + MII									bp from IME1 AUG	400	750	1000	1400	1700	1950	2100	2310		biological replicates	1.47233	8.70542	2.88445		Treatment	DMSO	IAA	DMSO	IAA	DMSO	IAA	control 4h in SPO (WT)		Treatment	control		DMSO	IAA	DMSO	IAA	DMSO	IAA	DMSO	IAA	DMSO	IAA		% of cells	0
control	0	0	0	0	19	32.5	44	60.5		biological replicates	0.883163	0.864122	0.98448	1.0773	0.998018	0.881778	0.89525	0.748817			0.98448	7.92072	6.94375		Hour after treatment	0		0.5		2				Min after treatment		0	2		5		10		15		30			0-3	0.722222
pIME1(-1600-2315∆)	0	0	0	0.5	1	29.5	40	62			1.64145	2.58097	1.78407	1.3611	1.6613	2.30475	1.3684	1.36214				3.16501	6.14782		biological replicates	0.0713015	0.0732206	0.0891893	0.999725	0.0320886	0.959056	1.04593			0	0	0	0	0	0	0	0	4	8	1	23		4-10	0.2
pIME1(-1400-2315∆)	0	0	0	0.5	13.5	37	49.751	56		mean	1.26231	1.72254	1.38428	1.2192	1.32966	1.59327	1.13183	1.05548		mean	1.2284	6.59705	5.32534			0.021713	0.0577978	0.0902552	0.671019	0.0370381	0.697383	1.04207			0	0	0	0	0	0	0	1	2	6	1	17		11-20	0.077778
pIME1(-1200-2315∆)	0	0	0	0	0	8.5	27	38.69																	mean	0.0465073	0.0655092	0.0897223	0.835372	0.0345633	0.828219	1.044			1	0	0	4	9	4	0	0	0	3	0	13		21 or more	0
pIME1(-1000-2315∆)	0	0	0	0	0	0.5	0	25.5		Cyc8-V5																									3	0	0	3	0	0	2	13	0	9	8	13
pIME1(-800-2315∆)	0	0	0	0	0	0	0	0		bp from IME1 AUG	400	750	1000	1400	1700	1950	2100	2310							CYC8-AID										0	0	0	0	0	0	0	6	8	13	11	12
pIME1(-600-2315∆)	0	0	0	0	0	0	0	0		biological replicates	1.98602	4.12852	5.46299	2.79381	1.85055	1.37338	1.39028	0.982258							Treatment	DMSO	IAA	DMSO	IAA	DMSO	IAA	control 4h in SPO (WT)			0	1	0	0	0	1	2	0	0	4	0	12
											1.97391	5.43723	6.85002	2.41026	1.62867	1.57617	1.34668	1.08384							Hour after treatment	0		0.5		2					0	2	1	2	0	1	0	0	0	16	0	4
										mean	1.97996	4.78287	6.15651	2.60204	1.73961	1.47478	1.36848	1.03305							biological replicates	0.0358617	0.040762	0.0178043	2.51691	0.011413	3.4379	1.04593			2	0	0	2	0	0	0	1	1	3	8	13
																										0.0229399	0.0568867	0.0344572	3.58749	0.0113336	3.12479	1.04207			0	0	0	0	0	5	5	5	0	3	0	13
																									mean	0.0294008	0.0488244	0.0261308	3.0522	0.0113733	3.28135	1.044			2	5	28	0	2	1	3	0	7	4	4	14
																																			3	12	15	0	1	0	0	7	0	0	16	26
																																			0	0	7	0	0	0	0	0	0	1	9	2
																																			3	1	5	5	0	0	1	1	0	6	0	11
																																			0	1	0	3	1	2	0	0	1	14	4	6
																																			0	3	1	0	0	5	0	2	1	0	3	8
																																			0	0	1	2	1	9	2	0	2	2	2	16
																																			1	2	1	1	0	1	1	0	6	2	2	13
																																			0	2	0	0	0	0	0	0	4	10	9	16
																																			2	8	0	4	0	0	0	0	2	9	1	11
																																			3	0	0	0	0	0	1	0	0	6	0	17
																																			0	3	5	1	0	0	0	0	5	13	0	15
																																			0	0	7	0	15	1	0	0	9	3	1	14
																																			0	0	1	0	0	0	0	0	1	2	4	8
																																			1	1	1	7	8	0	0	0	0	19	7	31
																																			2	5	1	6	7	0	0	0	4	14	0	6
																																			0	4	2	0	2	2	0	0	4	4	0	17
																																			0	9	0	7	3	0	2	6	0	4	0	22
																																			0	17	4	0	4	0	0	0	0	4	0	26
																																			0	5	2	0	0	8	0	4	0	8	1	5
																																			1	1	0	1	0	0	0	0	0	8	1	14
																																			0	4	5	1	0	0	0	0	1	3	11	2
																																			0	0	0	0	0	0	0	15	0	4	3	34
																																			0	13	1	3	0	3	0	7	4	16	0	6
																																			0	7	1	0	0	0	0	0	0	1	3	7
																																			2	7	1	0	0	0	0	0	0	14	0	14
																																			1	0	6	0	2	0	9	0	0	10	0	5
																																			0	12	0	0	1	0	5	0	0	5	0	34
																																			2	2	0	0	0	5	2	5	0	3	11	18
																																			0	3	6	0	0	6	10	0	11	1	4	3
																																			2	8	5	2	1	0	1	0	0	2	18	9
																																			1	16	0	0	3	26	0	0	0	4	2	13
																																			3	0	1	2	0	7	0	0	0	9	6	7
																																			1	0	0	0	0	0	0	13	1	4	4	7
																																			1	0	0	3	1	5	0	0	0	4	0	15
																																			0	0	1	0	10	2	0	1	0	6	0	3
																																			0	1	0	0	1	0	0	0	0	3	12	11
																																			1	1	0	0	1	0	0	4	2	1	1	21
																																			1	0	0	6	0	24	0	0	0	8	1	5
																																			3	7	0	0	1	0	0	0	0	4	1	1
																																			0	2	0	1	0	7	0	0	1	2	0	12
																																			0	3	0	4	0	0	0	0	1	6	7	4
																																			0	9	0	1	0	0	4	3	0	8	0	7
																																			1	0	1	3	0	0	0	0	0	10	0	11
																																			2	5	0	0	1	0	1	9	0	2	13	7
																																			1	11	2	0	0	1	0	0	0	4		5
																																			5	5	0	0	0	1	0	4	1	15		20
																																			0	1	0	0	3	0	0	0	0	3		9
																																			0	1	0	15	0	0	0	0	0	0		10
																																			1	1	0	0	3	0	0	0	0	1		14
																																			0	1	1	1	0	0	0	0	0	0		25
																																			0	1	0	2	0	0	0	1	0	2		12
																																			2	1	5	0	2	2	0	1	0	6		10
																																			0	6	0	0	0	2	2	0	0	3		5
																																			0	0	3	5	4	1	1	0	7	6		10
																																			3	2	1	0	0	0	0	3	0	4		14
																																			0	3	1	0	0	0	0	0	0	0		5
																																			0	0	1	1		0	0	6	0	2		13
																																			1	2	0	0		0	0	0	0	2		17
																																			1	0	0	25		0	0	0	3	4		6
																																			0	0	2	1		0	0	0	0	3		10
																																			1	19	6	0		0	0	0	0	1		18
																																			0	6	0	0		0		0	0	1		4
																																			0	0	0	1		0		7	0	8		5
																																			0	0	1	0				8	0	0		17
																																			0	0	0	0				6	4	6		24
																																			0	3	0	0				0	0			4
																																			0	0	3	0				0	2			30
																																			0	0	1	0				0	11			6
																																			0	1	13	3				12	1			18
																																			1	1	2	0				0	1			16
																																			0	0	0	0				1	0			15
																																			2	0	0	2				0	1			18
																																			0	8	2	1				0	7			9
																																			0	0	0	2				0	0			12
																																			0	1	2					16	0			25
																																			0	1	0					19	10			9
																																			0	3	0					0	0			25
																																			0	9	0					1	0			21
																																			0	1	0					0	0			11
																																			0	0	0					0				12
																																			1		2					5				10
																																			0		0					9				12
																																			0		0					7				20
																																			0		0					4				2
																																			0		4					6				6
																																			0		0					0				2
																																			0		3									6
																																			1		1									11
																																			1		0									12
																																			0		0									21
																																			0											5
																																			0											12
																																			2											11
																																			0											12
																																			1											15
																																			1											11
																																			0											7
																																			0											10
																																			1											6
																																			0											10
																																			2											10
																																			0											8
																																			0											17
																																			3											10
																																			0											5
																																			0											6
																																			0
																																			1
																																			0
																																			0
																																			0
																																			0
																																			0
																																			0
																																			2
																																			0
																																			0
																																			1
																																			0
																																			1
																																			2
																																			0
																																			0
																																			2
																																			0
																																			0
																																			0
																																			1
																																			0
																																			0
																																			1
																																			0
																																			2
																																			0
																																			1
																																			0
																																			0
																																			0
																																			0
																																			0
[truncated: 5 more columns]

## Sheet: Fig. 2
Fig. 2b							Fig. 2c
Genotype	biological replicates				mean		control (untagged)
Yap6-V5	25.3235	15.7335	24.0453	19.5033	21.1514		bp from IME1 AUG	400	750	1000	1400	1700	1950	2100	2310
Sok2-V5	16.099	16.2743	9.98913		14.1208		biological replicates	0.883163	0.864122	0.98448	1.0773	0.998018	0.881778	0.89525	0.748817
Phd1-V5	4.58743	10.9523	11.6849		9.07485			1.64145	2.58097	1.78407	1.3611	1.6613	2.30475	1.3684	1.36214
Sut1-V5	4.8873	4.18554	11.7268	8.80661	7.40155		mean	1.26231	1.72254	1.38428	1.2192	1.32966	1.59327	1.13183	1.05548
Mot3-V5	4.76417	7.05191			5.90804
Sko1-V5	6.06418	5.61358			5.83888		Yap6-V5
Nrg1-V5	3.88443	7.18953			5.53698		bp from IME1 AUG	400	750	1000	1400	1700	1950	2100	2310
Nrg2-V5	3.58523	2.80694			3.19609		biological replicates	8.80803	26.4154	27.2886	8.01726	3.92883	2.55185	2.28762	1.45967
Skn7-V5	1.44404	2.23494			1.83949			6.07773	21.9558	29.0596	5.3945	3.2687	1.91274	1.88714	1.36365
Cin5-V5	1.68495	1.84469			1.76482		mean	7.44288	24.1856	28.1741	6.70588	3.59876	2.23229	2.08738	1.41166
Sfl1-V5	1.69487	1.72142			1.70815
Mig1-V5	1.34578	1.26229			1.30403		Sok2-V5
Rgt1-V5	1.30609	1.27113			1.28861		bp from IME1 AUG	400	750	1000	1400	1700	1950	2100	2310
control (untagged)	1.47233	0.98448			1.2284		biological replicates	1.70701	5.91731	15.2027	3.11729	1.87969	1.59515	1.4052	1.21046
								3.00147	8.85536	15.3181	4.45757	2.10361	1.84371	1.80439	1.33693
							mean	2.35424	7.38633	15.2604	3.78743	1.99165	1.71943	1.6048	1.2737
							Phd1-V5
							bp from IME1 AUG	400	750	1000	1400	1700	1950	2100	2310
							biological replicates	1.66918	4.94486	11.6849	2.8727	1.96032	1.3771	1.339	1.42994
								3.95409	8.69065	16.8113	4.28276	5.57359	2.63663	2.03123	2.29969
							mean	2.81164	6.81775	14.2481	3.57773	3.76696	2.00686	1.68512	1.86481
							Sut1-V5
							bp from IME1 AUG	400	750	1000	1400	1700	1950	2100	2310
							biological replicates	1.09107	2.79	2.93337	1.4097	1.50924	1.13321	1.27513	1.02911
								1.67318	3.88693	3.73068	1.99831	1.84124	1.80106	1.48567	1.15808
							mean	1.38213	3.33847	3.33202	1.704	1.67524	1.46713	1.3804	1.09359
							Mot3-V5
							bp from IME1 AUG	400	750	1000	1400	1700	1950	2100	2310
							biological replicates	1.55401	8.13351	7.05191	2.86935	2.97783	1.43957	2.11495	1.07
								1.57091	3.23394	3.87363	1.86455	1.62757	1.32751	1.08457	0.94505
							mean	1.56246	5.68372	5.46277	2.36695	2.3027	1.38354	1.59976	1.00753
							Sko1-V5
							bp from IME1 AUG	400	750	1000	1400	1700	1950	2100	2310
							biological replicates	1.83376	5.27672	5.61358	1.90474	2.29098	1.74198	2.23211	1.53778
								2.13675	3.80164	4.52504	2.75713	1.93963	2.45206	1.67566	2.16664
							mean	1.98526	4.53918	5.06931	2.33094	2.11531	2.09702	1.95388	1.85221
							Nrg1-V5
							bp from IME1 AUG	400	750	1000	1400	1700	1950	2100	2310
							biological replicates	1.86501	6.53617	7.18953	2.51665	2.19178	1.72466	1.61829	1.25162
								1.56338	4.30601	4.13587	1.60278	1.31731	2.16416	1.3725	1.20951
							mean	1.7142	5.42109	5.6627	2.05971	1.75454	1.94441	1.4954	1.23056
							Nrg2-V5
							bp from IME1 AUG	400	750	1000	1400	1700	1950	2100	2310
							biological replicates	1.02493	2.63395	2.80694	1.49447	1.40563	1.17072	1.37005	1.06346
								1.7693	4.65008	4.51564	1.81146	1.24673	2.02811	1.1422	1.09911
							mean	1.39712	3.64201	3.66129	1.65296	1.32618	1.59941	1.25613	1.08129

## Sheet: Fig. 3
Fig. 3b																		Fig. 3c				Fig. 3d
Genotype	control		Yap6-V5		Sok2-V5		Phd1-V5		Mot3-V5		Nrg1-V5		Nrg2-V5		Sko1-V5			Genotype	pIME1-WT	pIME1-bs∆			Total sfGFP signal (AU)
Treatment	DMSO	IAA	DMSO	IAA	DMSO	IAA	DMSO	IAA	DMSO	IAA	DMSO	IAA	DMSO	IAA	DMSO	IAA		biological replicates	16.0495	2.53493		Hours in SPO	0		2		4		6		8
biological replicates	9.98393	1.30425	73.5011	66.4083	29.296	32.4527	129.343	109.885	8.98343	12.7782	9.36163	26.6616	5.89993	9.72243	5.61207	2.53544			12.7479	2.17636		Genotype	pIME1-WT	pIME1-bs∆	pIME1-WT	pIME1-bs∆	pIME1-WT	pIME1-bs∆	pIME1-WT	pIME1-bs∆	pIME1-WT	pIME1-bs∆
	22.4983	3.65847	102.403	93.9735	123.97	102.033	114.147	106.208	10.0619	8.03163	23.03	16.3927	11.9417	17.7185	32.7831	0.60366			24.8918	2.76685			10405567	6967875	9240709	6379090	31116910	6233119	45073789	9995238	30866294	15030759
mean	16.2411	2.48136	87.952	80.1909	76.6329	67.243	121.745	108.047	9.52267	10.4049	16.1958	21.5272	8.9208	13.7205	19.1976	1.56955		mean	17.8964	2.49271			11281809	6124008	21912317	9405785	30988787	10326482	24571110	6829811	25448203	30008913
																							8174393	2542603	8284935	4972734	24355676	3243364	26776491	15439735	25796722	38501842
																							8177039	4705894	18945933	5361240	5149874	2437082	14936480	15129703	26066981	9780144
																							7678283	5370738	4859517	4888616	38227524	9411794	30562717	18666880	27846221	31334314
																							9072385	6401117	8269041	8542264	9507712	9319469	34573028	2955759	34559522	14358748
																							10569421	4046742	16666597	8855226	28884165	4643187	21737837	11852510	49092526	53389899
																							6533429	7257781	12699910	10012081	28264548	5128894	22403507	31238251	24077609	32609291
																							9343103	8069868	18108993	7166162	19898487	3309843	27234369	7990394	34768128	3286677
																							6404447	6725535	8413521	6595666	23600820	2384447	19750784	6732179	35606528	29675199
																							9950133	8337743	18938473	2799262	32325004	9433843	24207173	4704225	23655435	29454286
																							16654777	6834707	14444652	4996248	34510619	11564732	33384172	6292969	31851059	28867308
																							10185403	5745189	16374693	9863477	34165363	4335065	29936407	32719994	33972583	20182805
																							9538545	4687922	18103119	8902615	27250444	5651458	34826001	17267644	39627594	36657616
																							4311336	4165241	19052904	7978913	31266330	10711281	42128463	23609945	36101428	35921722
																							7010527	6706279	11336679	5470515	29343575	6078221	39087543	5956566	33432604	10418134
																							9778612	6335930	11380948	4370611	21438045	6753505	27967731	6947861	34233224	37467535
																							7390363	4966206	26269369	11619859	21115778	7387243	23795484	5617399	27600465	7850645
																							9190149	5298395	7718533	4962945	20017763	10957880	24315235	25564757	26085038	29572687
																							6867671	4125800	3868425	14128920	35203338	9799814	33249065	32210745	28110192	7754367
																							10945033	3487561	11058612	11909350	36082831	4819876	29972352	26343403	15060351	8716542
																							13045822	5203222	26800037	4731905	26551225	8093370	30154758	10707376	6284859	11686509
																							6727921	6129824	17720588	7623265	33773218	6613455	29339837	33524095	13908320	37852542
																							12099530	7558829	23206465	7275722	64845388	10054642	32824300	44766632	5619586	5828947
																							4254510	6269786	24093450	5344685	36587313	7909678	28386723	41633814	27775595	29516548
																							10395939	9055872	5518578	6645774	15580101	7540271	26132959	15720395	24852691	6386435
																							6834618	4674910	15302555	8072117	29403861	15961863	34812922	25651113	20851590	41121074
																							9415760	6315663	20644728	4174133	22215602	13583308	34704666	8639390	10916418	28575168
																							8417220	8294193	16411960	7996349	18540212	16145416	42124794	32613939	30989931	28829517
																							6854863	7475500	12108491	12577032	10605359	4317452	38270696	17187179	26706038	7488222
																							12603386	7059801	16013276	14290991	31494280	6784458	46992782	8599748	25434780	24541186
																							8421026	6044910	7461990	8827379	22639826	10378398	25130905	12884349	32747396	37513040
																							12015124	6741947	21405331	5515203	24071270	12816986	42120179	28915511	15640547	23239483
																							15013413	4316599	20141927	4464629	18351649	20067760	38803933	8294795	41156862	26274265
																							10270415	5500261	21377341	6953501	20347120	10528332	27256465	12661365	33718214	30052985
																							6371010	6119628	15763615	3964256	41670236	5522338	45136112	16820526	17898394	22956698
																							8030651	3480277	21933911	9490669	33591001	7005565	30937127	4097779	22571238	14404477
																							4168574	4811792	12730659	5106858	29576255	17909493	28227876	3907032	31504239	22856571
																							11363901	4146741	19481077	11531539	44716424	13898173	13970836	11676881	25230535	11059551
																							8806025	5539641	23433674	9238551	36566435	9281612	36000949	27264360	35332189	24934672
																							11067645	6715512	20628487	8242801	35598074	11064281	29815820	9473158	51321241	2891975
																							9414361	5879640	22255813	8747665	13915641	5795350	34633797	11566177	35611061	4865464
																							11536083	7566436	19494597	9408559	29311595	5027709	37425244	2922494	23511318	8978859
																							7448854	5585339	12141472	6919806	17788020	6164188	32074005	30680592	38826566	5512027
																							7894459	6627755	9816568	5986106	49829598	15610243	43477865	34068555	35726287	41134622
																							11383293	2997174	17069555	4610342	41907856	3465785	15765071	9937002	37895510	11617468
																							10300572	5208770	15325414	6537738	21770881	5113860	32120553	16431763	46396963	37745933
																							11771623	6972222	27928128	7762146	38318001	12350168	34868608	24675979	26769320	33935909
																							7715672	8549063	29765917	9829386	20209390	5093883	24012183	4282779	32854208	9070193
																							10839336	7980231	17004185	18637365	27455916	3486269	8180054	7994736	38762340	11155154

## Sheet: Fig. 4
Fig. 4a				Fig. 4b														Fig. 4c
	Transcripts per cell			pIME1-WT										IME1 ORF					Transcripts per cell
Genotype	pIME1-WT	pIME1-bs∆		bp from IME1 AUG	400	750	1000	1400	1700	1950	2100	2310		Genotype	pIME1-WT	pIME1-bs∆		Genotype	WT	rpd3∆	hda1∆	hos1∆	hos2∆	rpd3∆hda1∆	rpd3∆hos1∆	rpd3∆hos2∆
	0	1		biological replicates	2.66384	1.76673	1.99834	1.64461	1.19847	2.04068	3.72413	2.85921		biological replicates	1.86065	1.6049			0	0	2	1	0	0	0	0
	0	2			1.99042	1.69583	1.2041	1.66063	1.45404	1.37851	2.35378	1.95314			1.80082	1.6907			0	0	0	0	0	1	0	0
	1	0			1.51036	1.44296	1.00134	1.34752	1.25295	2.09001	2.14809	2.00118			1.65629	2.33348			1	0	0	0	2	0	0	0
	1	5		mean	2.05488	1.63518	1.40126	1.55092	1.30182	1.8364	2.742	2.27118		mean	1.77258	1.87636			3	1	0	0	2	0	0	0
	1	3																	0	0	0	0	1	1	0	0
	1	1		pIME1-bs∆															0	0	0	0	0	1	0	0
	1	2		bp from IME1 AUG	400	750	1000	1400	1700	1950	2100	2310							0	0	0	0	0	1	0	0
	1	2		biological replicates	1.82283	2.49826	1.83128	1.63769	0.799633	1.57874	2.49352	2.66858							2	0	0	0	0	0	0	0
	0	7			1.96113	2.33151	2.0313	1.56313	0.97092	1.95212	2.17569	2.78251							0	0	0	0	0	0	0	0
	0	1			2.28636	3.39106	2.80831	2.13956	1.49035	3.17165	3.52139	3.53429							2	0	0	0	0	3	0	0
	0	1		mean	2.02344	2.74028	2.22363	1.78012	1.08697	2.23417	2.7302	2.99513							3	0	0	0	1	1	0	0
	1	0																	0	3	1	1	0	1	1	0
	0	2																	3	0	0	1	0	0	2	0
	0	1																	0	0	3	0	0	0	0	0
	1	0																	0	1	0	0	0	0	0	0
	2	0																	0	0	0	0	0	1	0	0
	1	4																	1	0	0	0	2	5	0	0
	2	0																	0	0	0	0	0	0	0	0
	6	0																	2	1	0	1	0	0	0	0
	0	2																	3	0	0	1	0	0	0	0
	1	2																	0	0	0	1	0	1	0	0
	3	1																	0	2	0	0	0	0	0	0
	0	2																	0	0	1	0	0	0	0	0
	0	2																	1	1	1	1	0	1	1	0
	1	2																	2	0	0	0	0	4	1	0
	2	0																	0	1	0	0	0	1	0	0
	2	1																	0	1	0	1	0	3	0	0
	0	3																	0	0	0	0	0	2	0	0
	5	1																	0	0	0	0	0	1	0	0
	3	0																	1	0	1	0	0	0	0	0
	0	1																	0	0	0	1	2	1	0	0
	5	4																	0	0	0	0	0	0	0	0
	4	5																	0	0	0	0	3	2	0	0
	1	0																	0	1	1	0	1	4	0	0
	1	0																	2	0	0	0	0	1	0	0
	1	1																	1	0	0	0	1	0	0	0
	2	1																	0	0	0	0	1	0	0	0
	0	0																	2	0	0	1	0	3	1	0
	1	2																	0	1	1	0	0	1	0	0
	0	2																	2	1	0	0	0	6	0	0
	2	2																	1	0	2	1	2	2	0	0
	0	2																	3	0	1	0	0	0	0	0
	1	0																	1	0	1	0	1	1	2	0
	3	0																	1	2	0	0	0	2	0	0
	0	0																	0	0	1	1	0	1	0	0
	0	3																	0	0	0	0	0	0	0	0
	2	0																	1	0	0	0	0	1	1	0
	1	0																	1	0	0	1	0	2	1	0
	1	0																	3	0	0	0	0	0	0	0
	0	1																	0	1	0	0	1	1	0	0
	1	4																	0	0	2	0	0	2	0	0
	2	2																	0	0	1	0	0	0	0	0
	0	0																	1	1	1	2	0	0	0	0
	0	3																	2	0	0	0	0	5	0	0
	1	0																	1	0	2	0	2	4	0	0
	1	0																	5	0	5	0	0	1	0	0
	2	0																	0	0	0	0	0	5	0	0
	1	2																	0	0	0	0	0	1	0	0
	2	1																	1	0	0	1	0	3	1	0
	2	0																	0	0	0	1	0	0	2	0
	0	2																	0	0	1	0	0	0	0	0
	0	0																	2	0	0	0	1	1	0	0
	1	0																	0	0	0	0	0	1	0	0
	1	0																	0	0	0	2	0	0	0	0
	1	2																	3	0	1	0	1	0	0	0
	1	1																	0	0	0	0	0	1	0	0
	1	0																	0	0	0	0	4	3	0	0
	1	3																	1	0	0	1	0	0	0	0
	0	0																	1	0	0	3	0	3	0	0
	0	0																	0	0	0	2	0	5	0	0
	0	3																	1	0	0	1	0	0	0	0
	0	4																	0	0	0	1	0	0	0	0
	1	0																	0	0	2	0	0	1	0	0
	2	1																	0	0	1	0	2	0	0	0
	2	2																	0	0	0	0	1	0	1	0
	1	0																	0	0	0	0	1	3	0	0
	0	1																	0	0	0	0	2	1	0	0
	1	1																	0	0	0	0	0	0	0	0
	0	0																	0	0	0	1	0	0	0	0
	2	0																	1	0	0	0	0	1	1	0
	0	0																	0	2	0	1	0	2	0	0
	0	3																	2	0	0	0	0	1	0	0
	1	1																	0	0	0	0	0	1	0	0
	1	0																	0	0	0	1	0	0	1	0
	1	3																	0	0	1	1	1	1	0	0
	0	0																	0	0	0	1	3	0	0	0
	0	1																	0	0	1	0	3	0	0	0
	1	1																	0	1	0	0	0	0	0	0
	0	1																	0	0	2	0	3	0	0	0
	0	0																	0	0	0	0	4	2	0	0
	1	6																	1	1	1	0	1	0	0	0
	0	0																	0	0	0	0	0	0	0	0
	0	0																	0	0	0	1	1	8	0	0
	0	4																	0	0	1	2	3	0	0	0
	1	4																	0	0	1	3	0	0	0	0
	2	1																	0	0	0	2	1	0	0	0
	0	2																	0	0	0	0	1	0	2	2
	0	1																	1	0	3	2	0	2	0	1
	0	0																	1	0	0	1	2	0	0	0
	0	0																	0	0	0	0	0	1	0	0
	1	2																	0	1	0	0	0	1	0	0
	0	2																	0	0	1	1	19	0	2	0
	0	0																	2	0	0	0	2	0	0	0
	0	0																	0	0	0	0	1	0	0	0
	2	0																	1	0	0	0	1	0	0	0
	1	3																	1	1	0	1	0	0	0	0
	2	0																	0		0	0	0	3	0	0
	0	1																	0		0	0	1	5	0	0
	2	0																	1		0	0	0	1	0	0
	0	0																	0		0	0	0	1	0	0
	0	5																	2		0		1	0	0	0
	0	3																	0		0		0	1	0	0
	2	0																	0		0		0	1	0	0
	2	1																	3		1		1	1		0
	0	1																	0		0		1	2		0
	0	1																	0		0		0	1
	0	0																	0		0		0	6
	1	1																	1		0		0	3
	1	2																	0		0		0	1
	0	3																	0		0		0	6
	1	0																	0		0		0	3
	2	1																	0		0		1	0
	1	0																	0		1		4	1
	3	0																	0		0		0	0
	1	1																	2		3		0	1
	2	0																	0		0		0	0
	0	0																	0		0		1	0
	0	0																	1		0		1	0
	0	0																	0		1		0	0
	0	0																	1		0		0	0
	0	0																	2				0	1
	2	0																	0				0	2
	0	1																	0				0	4
	3	2																	2				0	1
	0	0																	0				0	0
	1	0																	0				2	0
	0	0																	0				0	1
	1	1																	1				2	0
	0	0																	0				0	2
	0	2																	0				0	1
	0	1																	1				0	0
	3	0																	0				0	0
	0	0																	2					0
	3	1																	0					0
	2	1																	1					8
	0	0																	0					2
	0	0																	0					2
	0	1																	0					1
	2	0																	0					1
	2	0																	0					0
	1	0																						1
	1	3																						0
	0	1																						0
	1	0
	2	1
	0	0
	0	2
	2	0
	2	1
	1	3
	1	5
	4	1
	2	1
	2	0
	1	0
	2	1
	0	1
	0	0
	1	3
	4	2
	1	1
	2	2
	0	0
	0	0
	0	1
	0	0
	0	1
	2	3
	0	0
	1	0
	0	1
	1	0
	4	0
	0	1
	1	0
	1	0
	0	0
	1	2
	2	1
	2	2
	1	1
	1	0
	0	1
	2	2
	1	1
	2	0
	1	0
	1	1
	1	0
	3	0
	0	2
	1	1
	0	2
	2	0
	0
	1
	0

## Sheet: Fig. 5
Fig. 5a										Fig. 5b										Fig. 5c					Fig. 5d								Fig. 5e
	Transcripts per cell										Genotype									Genotype	Sok2-V5					Transcripts per cell								pIME1-WT		pIME1-bs∆		pIME1-spy
Genotype	WT	yap6∆	sok2∆	phd1∆	yap6∆sok2∆	sok2∆phd1∆	yap6∆phd1∆	sok2∆phd1∆yap6∆		% of cells	WT	yap6∆	sok2∆	phd1∆	yap6∆sok2∆	sok2∆phd1∆	yap6∆phd1∆	sok2∆phd1∆yap6∆			pIME1-WT	pIME1-bs∆	pIME1-spy		Genotype	pIME1-WT		pIME1-bs∆		pIME1-spy			% of cells	SOK2,PHD1,YAP6	sok2∆phd1∆yap6∆	SOK2,PHD1,YAP6	sok2∆phd1∆yap6∆	SOK2,PHD1,YAP6	sok2∆phd1∆yap6∆
	1	1	3	1	0	0	1	0		0-3	0.995025	1	0.965174	0.98995	0.970464	0.814815	0.995122	0.75817		biological replicates	27.7193	1.80916	7.16872			SOK2,PHD1,YAP6	sok2∆phd1∆yap6∆	SOK2,PHD1,YAP6	sok2∆phd1∆yap6∆	SOK2,PHD1,YAP6	sok2∆phd1∆yap6∆		0-3	0.966184	0.869565	0.941176	0.87	0.931174	0.570776
	0	0	0	2	0	3	1	3		4-10	0.004975	0	0.029851	0.01005	0.029536	0.138889	0.004878	0.160131			32.3366	1.99251	9.57409			0	1	1	1	3	2		4-10	0.033816	0.091787	0.058824	0.085	0.064777	0.260274
	1	3	0	0	0	0	0	1		11-20	0	0	0.004975	0	0	0.032407	0	0.071895		mean	30.0279	1.90084	8.37141			0	1	2	1	0	1		11-20	0	0.033816	0	0.04	0	0.100457
	1	0	0	2	0	0	1	4		21 or more	0	0	0	0	0	0.013889	0	0.009804								1	0	0	1	2	0		21 or more	0	0.004831	0	0.005	0.004049	0.068493
	1	2	0	0	0	0	0	0												Genotype	Phd1-V5					1	0	5	3	0	41
	0	1	1	0	1	0	0	0													pIME1-WT	pIME1-bs∆	pIME1-spy			1	0	3	1	2	16
	1	1	0	0	0	0	0	14												biological replicates	41.2541	4.3627	12.0481			1	0	1	0	1	4
	1	1	0	0	0	0	1	12													22.842	3.25509	14.2267			1	0	2	0	1	2
	0	1	0	0	0	0	1	0												mean	32.048	3.80889	13.1374			1	0	2	0	0	1
	0	0	0	0	0	0	0	1																		0	0	7	5	0	1
	1	0	0	2	0	0	0	1												Genotype	Yap6-V5					0	0	1	5	0	0
	0	2	2	4	0	0	2	0													pIME1-WT	pIME1-bs∆	pIME1-spy			0	0	1	0	2	3
	0	1	1	0	1	0	0	0												biological replicates	21.2577	1.38905	3.82488			1	0	0	2	0	1
	0	1	0	4	0	6	1	2													8.63605	1.3257	7.93094			0	0	2	1	2	3
	1	1	4	0	0	0	0	0												mean	14.9469	1.35738	5.87791			0	0	1	0	2	1
	0	0	0	0	0	0	1	0																		1	0	0	2	2	39
	0	1	0	0	0	38	1	0												Genotype	Tup1-V5					2	0	0	0	1	20
	0	0	2	0	0	5	0	13													pIME1-WT	pIME1-bs∆	pIME1-spy			1	0	4	0	0	46
	0	0	0	0	0	2	0	0												biological replicates	16.0495	2.53493	11.3838			2	0	0	2	4	7
	0	0	1	0	0	4	0	1													12.7479	2.17636	34.592			6	1	0	0	0	2
	1	0	3	0	0	0	1	0													24.8918	2.76685	8.69582			0	0	2	0	5	2
	0	1	0	0	0	2	0	0												mean	17.8964	2.49271	18.2239			1	0	2	1	2	0
	0	0	0	1	0	0	0	0																		3	0	1	0	2	4
	0	2	0	0	1	2	1	0																		0	1	2	3	1	5
	0	1	2	0	0	1	0	0																		0	1	2	0	2	5
	0	1	1	0	0	0	0	0																		1	0	2	0	1	2
	1	0	1	0	0	0	1	4																		2	0	0	1	0	12
	0	1	0	0	0	0	0	0																		2	0	1	0	0	6
	0	1	0	0	0	0	1	0																		0	0	3	1	0	3
	0	0	0	0	0	0	0	0																		5	0	1	1	0	46
	0	0	0	1	0	8	0	0																		3	0	0	0	1	3
	1	0	0	0	0	0	0	0																		0	0	1	0	0	0
	0	0	0	0	2	0	0	0																		5	7	4	1	1	2
	2	0	1	0	0	2	1	0																		4	0	5	0	2	1
	0	0	5	0	0	0	0	0																		1	4	0	1	0	2
	1	0	0	0	0	7	0	0																		1	0	0	5	2	0
	0	1	2	1	0	0	1	0																		1	0	1	0	1	0
	0	0	0	0	0	0	0	1																		2	0	1	2	1	3
	0	0	0	0	3	0	2	0																		0	0	0	0	2	16
	1	0	1	0	0	1	1	0																		1	0	2	1	1	3
	0	1	0	0	0	3	1	1																		0	6	2	15	0	2
	1	0	1	0	0	4	2	0																		2	0	2	7	2	0
	0	0	0	0	1	0	3	0																		0	6	2	0	1	1
	0	0	3	0	0	2	0	1																		1	0	0	0	1	22
	1	0	0	0	0	0	1	0																		3	0	0	1	0	5
	1	0	1	1	0	0	0	0																		0	11	0	2	0	2
	0	0	0	0	0	0	0	0																		0	0	3	1	2	4
	0	0	0	1	0	3	1	1																		2	0	0	0	0	1
	2	0	4	1	0	0	0	2																		1	0	0	0	0	2
	0	0	0	1	0	3	2	3																		1	0	0	7	0	0
	0	0	1	0	3	0	1	0																		0	0	1	9	1	38
	0	1	0	0	0	0	0	1																		1	0	4	0	1	2
	0	0	0	0	0	8	1	0																		2	1	2	1	2	6
	0	1	0	1	0	0	1	2																		0	0	0	3	3	4
	0	1	0	0	0	0	0	0																		0	11	3	0	0	20
	0	2	0	0	1	0	1	0																		1	2	0	1	1	4
	1	0	0	0	0	0	1	0																		1	1	0	0	1	0
	0	1	0	0	1	0	1	8																		2	1	0	1	1	25
	0	0	2	1	1	0	0	0																		1	0	2	0	2	3
	0	0	0	0	0	0	0	1																		2	0	1	3	4	5
	0	2	0	0	0	0	0	9																		2	0	0	0	3	0
	2	1	0	0	1	2	0	20																		0	0	2	2	0	13
	0	0	0	0	0	0	0	1																		0	0	0	2	0	0
	1	0	0	0	0	0	2	0																		1	0	0	3	3	1
	1	1	0	0	0	1	0	17																		1	0	0	2	0	1
	0	0	1	0	0	0	2	11																		1	0	2	1	0	4
	0	1	0	0	1	2	0	2																		1	0	1	0	6	2
	0	1	1	1	0	0	1	0																		1	0	0	0	6	13
	0	2	0	0	0	1	2	1																		1	0	3	0	0	5
	1	0	0	0	0	1	0	7																		0	0	0	0	0	2
	0	0	0	0	1	1	0	10																		0	0	0	0	2	3
	0	0	0	0	0	0	0	10																		0	0	3	0	0	2
	1	0	0	0	1	0	0	5																		0	0	4	0	2	2
	1	0	0	0	1	0	0	1																		1	0	0	0	2	0
	0	0	0	2	0	1	2	4																		2	1	1	0	0	4
	1	3	4	0	0	0	0	7																		2	0	2	32	0	2
	2	1	0	0	0	3	1	0																		1	0	0	0	0	4
	1	0	0	0	0	0	0	10																		0	0	1	1	1	2
	0	0	1	0	0	0	0	0																		1	1	1	0	0	0
	1	0	0	0	0	0	0	5																		0	1	0	0	4	1
	0	0	1	0	0	0	0	16																		2	0	0	0	2	0
	0	2	0	0	0	0	0	0																		0	0	0	0	0	10
	0	0	0	1	0	0	1	11																		0	0	3	0	3	10
	0	1	0	0	0	0	1	1																		1	0	1	0	0	0
	0	0	0	0	0	1	1	0																		1	0	0	0	3	0
	0	0	0	0	0	24	2	0																		1	0	3	0	2	2
	0	0	0	0	0	0	0	0																		0	0	0	0	2	3
	0	0	0	0	0	3	0	2																		0	7	1	0	1	0
	0	0	2	0	0	2	1	5																		1	0	1	2	0	5
	0	2	0	1	0	7	0	11																		0	4	1	2	9	0
	1	0	0	0	0	0	0	0																		0	0	0	0	0	15
	1	0	0	0	1	0	1	1																		1	0	6	0	0	45
	0	1	0	0	1	0	0	7																		0	0	0	16	1	0
	1	0	0	0	0	7	1	19																		0	0	0	0	1	0
	0	1	0	0	0	2	1	2																		0	0	4	0	0	0
	2	0	0	0	0	0	0	0																		1	6	4	0	4	0
	0	0	0	1	0	2	0	12																		2	0	1	1	3	7
	0	0	1	0	0	1	1	3																		0	6	2	0	5	4
	0	0	1	0	0	8	0	5																		0	0	1	1	10	9
	0	0	1	0	0	0	0	7																		0	0	0	1	5	1
	0	0	0	0	0	10	1	25																		0	11	0	0	1	9
	4	1	1	0	1	0	0	17																		1	0	2	0	8	4
	0	2	1	1	1	3	0	0																		0	0	2	4	1	5
	0	1	4	0	0	11	0	4																		0	0	0	13	0	4
	0	0	0	0	1	0	0	4																		0	0	0	0	0	4
	1	0	1	0	0	0	1	0																		2	0	0	0	0	37
	0	0	3	2	0	0	0	1																		1	0	3	4	0	4
	0	1	0	1	1	0	0	1																		2	1	0	0	2	0
	0	1	0	0	1	0	0	7																		0	0	1	0	2	3
	0	0	0	0	1	3	0	0																		2	11	0	1	2	1
	0	2	1	0	1	0	1	0																		0	2	0	1	0	2
	1	1	0	2	0	0	0	1																		0	0	5	0	0	42
	0	0	0	1	0	0	0	0																		0	1	3	6	3	5
	0	2	0	0	0	1	0	1																		2	2	0	1	0	12
	1	0	0	0	1	22	0	0																		2	0	1	11	2	14
	0	0	0	0	0	8	0	0																		0	0	1	1	2	3
	0	0	2	0	0	3	4	7																		0	2	1	0	0	0
	0	0	1	0	0	0	0	2																		0	7	0	0	2	16
	1	0	2	0	0	6	0	3																		1	0	1	3	2	0
	0	0	0	1	0	2	0	0																		1	2	2	3	0	0
	0	0	2	0	0	1	1	0																		0	4	3	0	0	6
	0	0	2	0	0	0	0	3																		1	2	0	1	2	1
	1	0	0	0	0	0	0	9																		2	0	1	3	0	1
	1	0	1	0	2	2	0	0																		1	0	0	0	2	0
	0	0	0	0	1	1	0	11																		3	2	0	1	2	0
	0	0	0	0	0	0	0	0																		1	1	1	0	1	0
	0	0	0	1	0	4	2	14																		2	8	0	3	2	10
	1	0	1	0	1	0	0	0																		0	7	0	9	1	0
	0	0	0	0	5	0	0	2																		0	14	0	0	1	5
	0	1	0	0	0	0	0	0																		0	0	0	9	0	1
	1	0	1	0	4	0	0	0																		0	3	0	1	0	4
	0	0	0	1	1	7	0	0																		0	0	0	1	0	1
	1	0	0	0	0	0	0	0																		2	2	0	2	4	2
	0	0	0	1	0	0	0	0																		0	2	1	4	0	0
	0	0	1	1	1	0	0	0																		3	3	2	1	1	0
	0	0	0	1	0	0	0	0																		0	2	0	8	3	1
	0	0	0	0	0	1	0	5																		1	1	0	1	2	0
	0	1	0	0	3	3	0	2																		0	0	0	11	0	1
	0	0	0	0	0	0	0	3																		1	0	1	1	0	5
	1	0	0	0	0	0	1	0																		0	0	0	1	1	17
	1	0	2	0	0	1	0	0																		0	1	2	1	0	2
	0	1	0	0	0	2	0	0																		0	3	1	0	0	4
	1	0	0	0	1	6	0	0																		3	7	0	2	2	0
	0	0	0	1	1	0	0	7																		0	0	0	15	3	15
	0	0	2	0	0	0	0	6																		3	2	1	2	3	15
	0	0	14	0	0	3	0	6																		2	2	1	1	0	9
	0	0	1	0	0	11	0	2																		0	0	0	0	1	4
	0	0	0	0	0	6	0	3																		0	1	0	0	0	1
	1	0	0	0	0	0	0	0																		0	2	1	12	0	3
	0	0	0	0	0	2	1	0																		2	4	0	2	0	22
	0	0	0	1	0	0	0	5																		2	1	0	1	1	1
	0	1	1	0	0	0	0	0																		1	5	0	0	0	5
	0	1	0	0	0	6	0	0																		1	1	3	2	2	1
	0	2	1	1	0	3	0	0																		0	2	1	1	3	0
	0	0	0	0	0	0	0	1																		1	1	0	0	1	3
	1	0	0	0	0	0	0	0																		2	2	1	1	0	0
	1	0	0	1	0	0	0	1																		0	4	0	6	3	17
	0	0	1	1	1	0	1	0																		0	2	2	3	0	6
	0	0	0	1	0	0	0	9																		2	0	0	0	2	4
	0	0	0	0	0	0	0	4																		2	0	1	0	2	6
	0	0	0	0	0	1	0	0																		1	0	3	0	7	17
	0	1	0	0	0	0	0	1																		1	2	5	0	2	6
	0	1	0	0	0	8	0	0																		4	2	1	5	0	3
	0	2	0	0	0	13	0	1																		2	22	1	0	0	6
	0	0	1	0	0	0	0	1																		2	3	0	4	0	2
	0	1	0	0	0	3	0	1																		1	1	0	0	0	5
	0	0	1	1	0	2	0	0																		2	3	1	0	2	5
	1	0	0	0	0	0	0	0																		0	0	1	1	1	20
	0	0	1	0	0	0	0	1																		0	1	0	3	1	0
	0	1	0	0	0	0	0	2																		1	0	3	0	1	31
	0	0	0	0	0	5	0	5																		4	0	2	0	0	0
	0	0	0	2	0	0	0	0																		1	0	1	1	1	4
	2	0	0	0	0	0	0	0																		2	3	2	1	1	5
	0	0	0	0	0	11	0	0																		0	0	0	1	1	26
	1	1	2	0	0	5	0	3																		0	0	0	1	0	32
	1	0	0	0	0	1	0	3																		0	0	1	2	0	2
	0	1	0	0	1	6	0	0																		0	1	0	11	1	4
	0	0	0	0	1	0	1	1																		0	0	1	2	1	17
	0	1	0	1	1	14	0	0																		2	2	3	1	3	1
	0	0	5	0	0	2	1	8																		0	9	0	1	3	1
	0	0	0	0	0	9	0	7																		1	4	0	0	0	2
	0	2	0	0	0	0	1	2																		0	1	1	0	1	1
	0	0	0	0	0	0	0	3																		1	3	0	0	2	1
	0	1	1	0	0	2	1	1																		4	2	0	2	0	2
	0	2	0	0	0	1	1	0																		0	1	1	2	0	1
	0	0	0	0	0	0	0	0																		1	0	0	0	2	8
	0	0	0	0	1	1	1	0																		1	20	0	0	3	0
	1	0	0	1	0	12	0	1																		0	1	0	1	1	8
	1	1	0	0	0	0	1	3																		1	1	2	0	1	1
	0	0	0	1	1	2	0	0																		2	2	1	1	0	17
	0	1	0	0	0	2	0	7																		2	1	2	2	1	0
	0	0	0	0	1	2	3	0																		1	2	1	2	0	1
	0	2	0	0	0	0	1	1																		1	1	0	2	2	2
	0	1	0	1	0	0	0	13																		0	1	1	2	0	1
	0	0	0	0	0	0	0	0																		2	14	2	5	1	32
	0	0	0	0	0	0	0	7																		1	1	1	3	1	6
	0	0	0	1	2	3	0	0																		2	2	0	0	0	2
	0	0	0	0	0	0	0	0																		1	1	0	3	1	2
	0		1	1	0	2	0	0																		1	0	1	1	1	7
	0		1		0	0	2	4																		1	2	0	0	0	6
	0		0		0	5	0	17																		3	2	0	1	0	13
					0	4	1	1																		0	2	2		0	9
					0	10	0	7																		1	1	1		0	0
					0	10	0	0																		0	1	2		0	1
					4	14	0	2																		2	1	0		1	2
					1	0		0																		0	7			3	0
					2	1		0																		1	2			0	2
					0	0		0																		0	0			3	1
					0	3		1																						0	16
					1	1		4																						0	0
					0	2		4																						1	1
					1	9		2																						23	0
					0	4		3																						1	1
					0	0		1																						1	6
					0	6		0																						2	4
					0	0		13																						0	1
					4			3																						0	12
					0			1																						1	1
					0			1																						0	1
					4			1																						3	6
					0			1																						9
					0			12																						1
					0			8																						0
					1			0																						0
					0			0																						1
					0			1																						8
					0			2																						2
					4			1																						0
					0			9																						0
					0			1																						1
					0			0																						1
					3			0																						2
					0			1																						0
					1			11																						0
					0			0																						3
					0			0																						0
					4			1																						0
								25																						1
								0																						1
								0																						0
								0																						0
								0																						1
								0																						1
								0																						0
								0																						1
								0																						2
								3																						1
								2																						0
								0
								0
								0
								15
								13
								3
								0
								3
								1
								0
								10
								0
								0
								0
								1
								3
								0
								0
								2
								7
								6
								10
								0
								0
								5
								10
								0
								2
								16
								0
								3
								0
								0
								2
								0
								7
								0
								0
								0
								0
								2
								4
								2
								0
								0
								0
								1
								2
								0
								3
								21
								0
								3
								1
								0
								4
								5
								2

## Sheet: Fig. 6
Fig. 6a						Fig. 6b							Fig. 6c
0 hours SPO						Tup1-V5	Hours in SPO							Nuclear signal										Nuclear signal
Genotype	biological replicates			mean		% of t= 0 h	0	1	2	3	4		Genotype	control		Yap6-mNeonGreen		Phd1-mNeonGreen		Sok2-mNeonGreen			Genotype	control		Tup1-mNeonGreen		Cyc8-mNeonGreen
Yap6-V5	15.4217	16.5244	21.2251	17.7237		biological replicates	100	46.5235	49.7946	16.2065	6.04649		Hours in SPO	0	4	0	4	0	4	0	4		Hours in SPO	0	4	0	4	0	4
Phd1-V5	11.1236	16.3718	19.8055	15.767			100	66.2664	73.4918	89.1829	25.8992			486895	453735	1162898	1126963	360900	569899	1312213	1366599			208446	250538	7547507	8621006	11138723	9262743
Nrg1-V5	12.5004	13.582	13.8095	13.2973			100	82.6851	109.311	44.8407	16.2949			151175	542924	1217575	1151549	317727	474362	1109613	2038216			261916	298322	11104754	8628091	9560325	8143776
Sok2-V5	5.25567	11.1438	4.40253	6.934		mean	100	65.1583	77.5325	50.0767	16.0802			115261	440963	829378	888708	328362	829545	1542592	1964392			359674	298385	9060232	7731012	6625561	9067304
Mot3-V5	3.05613	4.89002	4.90651	4.28422										126992	475436	1087006	1084983	468151	772207	1239083	2519182			390671	303979	16006776	6960655	9644309	12274744
Sko1-V5	2.08035	5.35578	4.56894	4.00169		Yap6-V5	Hours in SPO							131757	546015	840876	855331	544327	522350	1373392	2141656			348441	189403	7511240	4505079	8922464	7984657
Nrg2-V5	3.33317	3.32926	4.48125	3.71456		% of t= 0 h	0	1	2	3	4			100911	373228	747982	905359	328060	670714	893329	1395292			278022	56851	8030606	7097275	8580992	10487537
Sut1-V5	2.37472	2.7415	2.6477	2.58797		biological replicates	100	62.9662	138.316	67.2507	40.2725			86639	510720	888626	911657	431870	513469	1281906	1611138			363166	151659	8410605	8414207	9889712	7582397
Tup1-V5	14.474	15.1016	14.6013	14.7256			100	83.0722	121.166	58.8627	38.1673			185683	548474	883087	763890	536553	302109	1114074	1279357			310466	437535	6396779	12812143	9730091	10318500
Pog1-V5	10.7939	10.2095	12.458	11.1538		mean	100	73.0192	129.741	63.0567	39.2199			131470	340025	1014687	938155	363413	389212	1476693	1440296			259380	85948	6335520	13394586	10520179	6675491
control	1.02413	0.676411		0.850273										148514	424660	775943	1215914	448235	396096	1222791	1964729			361922	84523	9475665	8396171	7185729	7762380
						Sok2-V5	Hours in SPO							91027	548167	997124	1161053	462244	469933	846478	2033348			303990	81892	8524835	7754068	10118659	8249541
4 hours SPO						% of t= 0 h	0	1	2	3	4			95682	589886	1038572	977699	452051	506251	1691157	1506617			312039	63804	4527163	6533731	8967244	5770956
Genotype	biological replicates			mean		biological replicates	100	32.932	39.7345	24.3333	8.92042			527717	428554	879642	1093496	520558	385970	1384015	1636810			260746	158588	8183457	14327299	4631689	5348416
Yap6-V5	3.04979	3.40817	4.09134	3.51644			100	112.06	75.3008	22.3257	14.1409			723715	319720	1005397	954989	530160	579522	2109376	2544176			245899	59011	5293464	8307910	10113875	7533629
Phd1-V5	4.07228	2.8469	3.67792	3.53236		mean	100	72.4963	57.5176	23.3295	11.5307			486733	355274	381076	820482	395925	530952	1817142	1655109			202959	249597	6352516	10914868	8219064	6046602
Nrg1-V5	4.50596	2.9465	3.70459	3.71902										530623	450796	678238	1267788	415258	312618	1465314	1562804			173125	67309	7886171	11038507	12086076	7713853
Sok2-V5	1.5986	2.62073	2.37946	2.19959		Phd1-V5	Hours in SPO							656044	523277	841816	1238812	668175	376206	1614264	1112640			318764	118365	8925121	11551066	4613085	7552283
Mot3-V5	1.94799	3.26368	1.70157	2.30441		% of t= 0 h	0	1	2	3	4			405803	558539	523785	889588	686544	415568	1666254	830204			68193	45952	7151706	6013983	8645461	6910020
Sko1-V5	0.545842	1.39339	1.87567	1.27164		biological replicates	100	126.688	98.5975	42.4945	10.5009			251392	408019	619401	523449	308733	296193	1322918	1078979			121442	104638	7905926	7494650	8486354	6668400
Nrg2-V5	1.03941	1.04226	0.66045	0.91404			100	109.859	94.3164	48.7356	5.89876			337591	806133	637306	706082	290538	290125	1437160	1787394			77263	74792	8792614	11983814	8771517	9538390
Sut1-V5	0.883948	0.783211	1.06367	0.910276		mean	100	118.274	96.457	45.6151	8.19981			235702	741666	603379	842357	270244	823283	1081396	1232501			74070	58413	9662176	13119097	6330492	7648249
Tup1-V5	1.53816	1.37584	1.5408	1.48493										324965	147697	618851	728400	363397	608040	1136302	860387			98830	45005	8865174	9698038	8262910	4889544
Pog1-V5	3.85332	3.51531	4.14845	3.83903										321036	179846	541844	823978	647135	475748	1404739	1698624			100102	70058	9307034	9201110	9541988	7326148
control	1.05623	0.973258		1.01474										415338	254405	525102	766466	342170	582892	1252217	1367095			119181	69918	8131826	11040895	9818710	7619766
														283372	513022	371173	786581	490452	697001	1343503	1629240			116070	73250	6865337	7566294	7616869	5956287
														272880	304099	544379	405649	369740	554014	863955	1526468			64927	100431	9772496	7235576	9864770	6965120
														288864	224788	589909	603281	358152	403413	1267237	1980835			71512	98557	9298443	12028301	4411195	5441885
														608176	409184	649247	673090	346947	478544	1308290	1129266			68035	254783	7391539	9796637	6639256	5930993
														91243	737904	671044	540310	295927	641453	1097026	1838582			48864	67676	8269891	7272607	5274104	5984474
														126968	690754	886295	801339	290799	575755	1331635	1193768			65698	107175	7377976	7787823	8477394	6641326
														146197	578455	320143	686623	137940	310840	1849468	1709365			86664	71347	10295523	9104450	7020655	6091448
														108767	523686	427460	673705	328194	530497	1141210	1268921			82102	73286	7291246	10107367	8447433	7563778
														101716	535935	640155	860888	617136	590176	1591232	740539			109469	147655	10889961	10796398	10561749	6413976
														147225	350134	623578	815561	842841	258877	1438843	1595932			90999	153885	5776567	11135799	9333998	5129023
														121468	375950	778015	513555	543757	311378	976997	1534138			44382	57203	9066557	8795995	5942610	7122169
														79665	555267	518662	823496	602109	201199	770090	1169452			63909	39664	7050354	6900984	7485208	8129433
														98531	383576	581509	538330	842266	403987	1090908	909591			34742	104259	9539983	16193480	8159663	6407324
														100160	399689	453389	785664	365908	338613	1132382	1003823			49858	78736	9148102	13030025	9586134	5793564
														72430	171173	561505	378559	556980	203890	882370	1580319			86052	88597	6978973	10914551	5569881	6984366
														110187	200474	749019	622810	534822	287609	1097756	698903			64703	87708	8035519	8477546	6100467	8713217
														66589	707620	553928	772106	626105	212140	1645168	1549414			95059	99573	10921673	18077874	6178359	7121017
														86990	325741	434681	796315	801555	374363	1580491	1716199			61783	51183	7965004	8853319	8083161	7446347
														99177	432234	618568	824764	531298	397144	1390857	972431			84021	67633	14650626	12112819	9832133	9561422
														127825	234482	583941	660583	634000	216980	1601989	1421399			55485	96419	5536962	10845121	10829874	9756522
														108610	312207	622440	925056	380408	231422	1963866	1428368			102160	103230	7412592	14652030	9021652	6796597
														171088	310561	444149	456324	517297	241940	1555106	1513796			121701	54659	12032250	11461221	6126609	7046945
														154606	367999	662711	686294	636890	255891	804735	1469081			68819	91143	9354726	12158003	8679900	7035581
														143855	283298	673463	558371	656416	280517	2333843	1256274			60683	69707	9810381	11401830	8109564	7192059
														91667	201846	664803	453577	567832	159509	1573339	1790752			40935	49666	8705904	8712542	10162925	7070907
														120231	149935	852248	400390	651149	269289	1129042	1986344			99496	68132	9171457	11926842	8392824	6168323

## Sheet: Fig. 7
Fig. 7a						Fig. 7b												Fig. 7c
YPD						Genotype	WT		sok2∆yap6∆		sok2∆phd1∆		yap6∆phd1∆		sok2∆phd1∆yap6∆			Hours in SPO	0	1	2	3	4	5	6	7	8	9	10	24
Genotype	biological replicates			mean		Condition	YPD	SPO 0h	YPD	SPO 0h	YPD	SPO 0h	YPD	SPO 0h	YPD	SPO 0h		Genotype	% MI + MII
WT	11.6232	10.8654	10.2495	10.9127		biological replicates	0.00192165	1.27938	0.00246117	4.65233	0.00354116	8.78878	0.00296417	2.42029	0.00170061	7.94689		WT	0	0	0	0	0	6.35593	46	68.0952	72.4138	84.2466	86.2205	88.7255
yap6∆	8.12303	8.37709	8.30047	8.26686			0.0019222	1.6205	0.0011911	9.2719	0.0044036	12.0803	0.0031263	2.10471	0.0017483	21.9293		yap6∆	0	0	0	0	0	3.24074	26.1062	54.9505	73.5849	83.8428	82.3009	85.2217
sok2∆	9.52745	9.99264		9.76005			0.0004837	1.60965	0.0010423	8.04822	0.0036975	11.2864	0.001068	1.77081	0.0024618	11.3481		sok2∆	0	4.87805	20.0957	52.9412	70.7921	75.8454	81.592	87.8661	83	79.5	90.5	96.0199
phd1∆	28.9806	37.8761		33.4283		mean	0.00144252	1.50317	0.00156486	7.32415	0.00388075	10.7185	0.00238616	2.0986	0.00197024	13.7414		phd1∆	0	0	0	0	0.88889	23.6607	52.5	78.2178	87.3171	81.4815	86.7841	86.7925
sok2∆yap6∆	12.2709	11.0823	11.4328	11.5953
sok2∆phd1∆	64.0655	14.6782	11.8259	30.1899														Hours in SPO	0	1	2	3	4	5	6	7	8	9	10	24
yap6∆phd1∆	9.94469	6.26709	4.76491	6.99223														Genotype	% MI + MII
sok2∆phd1∆yap6∆	45.5142	21.6404	13.7648	26.9731														WT	0	0	0	0	0	6.35593	46	68.0952	72.4138	84.2466	86.2205	88.7255
control	1.47233	0.98448		1.2284														sok2∆yap6∆	1.47059	13.5	56.2189	69.5	77.512	82.7731	80.2752	90.9408	88	89.5	90.5	96
																		sok2∆phd1∆	0	2.23214	17.9104	62.4434	85.7143	90.7834	88.1188	95	95	96.5	97	96
0h SPO																		yap6∆phd1∆	0	0	0	0	0.5	9.45274	32.1782	66.3462	79.5122	83.9623	81.592	87.2549
Genotype	biological replicates			mean														sok2∆phd1∆yap6∆	0.49261	21.9512	51.1521	80.6931	87.2247	95.098	90.5882	93.5252	93.609	95.5	95.5	97.5
WT	14.1564	14.2638	15.1016	14.5073
yap6∆	8.87744	8.20458	10.1988	9.0936
sok2∆	5.006	2.02761		3.5168
phd1∆	14.4013	10.8354		12.6183
sok2∆yap6∆	1.72531	3.4595	2.16377	2.44952
sok2∆phd1∆	8.69335	5.32651	2.53972	5.51986
yap6∆phd1∆	21.0912	29.398	4.76074	18.4167
sok2∆phd1∆yap6∆	3.75765	3.06634	0.999711	2.6079
control	1.02413	0.676411		0.850273

## Sheet: Fig. 8
Fig. 8b							Fig. 8c							Fig. 8d
Tup1-V5							Yap6-V5							sok2∆yap6∆phd1∆ Tup1-V5
Condition	0h SPO	4h SPO	4h SPO + 2%D	4h YP	4h YP + 2%D		Condition	0h SPO	4h SPO	4h SPO + 2%D	4h YP	4h YP + 2%D		Condition	0h SPO	4h SPO	4h SPO + 2%D	4h YP	4h YP + 2%D
biological replicates	14.474	1.53816	2.67799	18.3877	32.3818		biological replicates	15.4217	3.04979	1.76311	19.6256	6.86253		biological replicates	3.75765	1.45194	11.4769	3.59663	16.9925
	15.1016	1.37584	3.65245	16.0742	17.1465			16.5244	3.40817	2.02047	55.073	44.1193			3.06634	2.14417	9.58503	1.66808	36.7339
	14.6013	1.5408	8.67754	13.1093	31.4678			21.2251	4.09134	1.35069	15.0656	22.6974			0.999711
mean	14.7256	1.48493	5.00266	15.8571	26.9987		mean	17.7237	3.51644	1.71142	29.9214	24.5597		mean	2.6079	1.79806	10.531	2.63235	26.8632
Pog1-V5							Sok2-V5
Condition	0h SPO	4h SPO	4h SPO + 2%D	4h YP	4h YP + 2%D		Condition	0h SPO	4h SPO	4h SPO + 2%D	4h YP	4h YP + 2%D
biological replicates	10.7939	3.85332	5.0377	11.2796	16.2473		biological replicates	5.25567	1.5986	1.78212	18.2884	7.35946
	10.2095	3.51531	5.81133	15.3953	17.2345			11.1438	2.62073	5.88234	36.2657	9.65162
	12.458	4.14845						4.40253	2.37946	3.2091	10.0828	7.23225
mean	11.1538	3.83903	5.42452	13.3374	16.7409		mean	6.934	2.19959	3.62452	21.5456	8.08111
							Phd1-V5
							Condition	0h SPO	4h SPO	4h SPO + 2%D	4h YP	4h YP + 2%D
							biological replicates	11.1236	4.07228	7.72167	47.48	61.4713
								16.3718	2.8469	9.23819	44.6776	46.0874
								19.8055	3.67792	13.0798	36.5096	71.614
							mean	15.767	3.53236	10.0132	42.8891	59.7242
							Nrg1-V5
							Condition	0h SPO	4h SPO	4h SPO + 2%D	4h YP	4h YP + 2%D
							biological replicates	12.5004	4.50596	5.99482	35.1825	39.3811
								13.582	2.9465	3.54334	11.5867	29.0965
								13.8095	3.70459	3.82213	7.2561	16.8972
							mean	13.2973	3.71902	4.45343	18.0084	28.4583
							Mot3-V5
							Condition	0h SPO	4h SPO	4h SPO + 2%D	4h YP	4h YP + 2%D
							biological replicates	3.05613	1.94799	4.21959	2.5753	8.15312
								4.89002	3.26368	5.82028	2.38115	4.85772
								4.90651	1.70157	3.54901	2.50481	10.2808
							mean	4.28422	2.30441	4.52963	2.48709	7.76387
							Nrg2-V5
							Condition	0h SPO	4h SPO	4h SPO + 2%D	4h YP	4h YP + 2%D
							biological replicates	3.33317	1.03941	3.22122	1.37039	4.56928
								3.32926	1.04226	4.17482	1.54587	4.94365
								4.48125	0.66045	8.32967	1.11949	6.15917
							mean	3.71456	0.91404	5.24191	1.34525	5.22403
							Sko1-V5
							Condition	0h SPO	4h SPO	4h SPO + 2%D	4h YP	4h YP + 2%D
							biological replicates	2.08035	0.545842	1.04698	6.08607	12.5928
								5.35578	1.39339	1.37563	8.2995	20.8038
								4.56894	1.87567	1.72097	14.9315	10.8169
							mean	4.00169	1.27164	1.38119	9.77235	14.7378
							Sut1-V5
							Condition	0h SPO	4h SPO	4h SPO + 2%D	4h YP	4h YP + 2%D
							biological replicates	2.37472	0.883948	1.41091	1.21017	2.86594
								2.7415	0.783211	1.17944	1.86111	9.95283
								2.6477	1.06367
							mean	2.58797	0.910276	1.29518	1.53564	6.40939

## Sheet: Suppl. Fig. 1
Suppl. fig. 1
Hours in SPO	0	2	4	6	7	8	9	10	24
Genotype	% MI + MII
control	0	0	0.5	3.02	15.4	51.5	52.97	67	76.5
pIME1(-1350-2315∆)	0	0	0	1	1.5	9.5	34	52.5	71.5
pIME1(-1250-2315∆)	0	0	0	0	2.36	21	37.624	41.5	70
pIME1(-950-2315∆)	0	0	0	0	0	0	0	0	23
pIME1(-900-2315∆)	0	0	0	0	0	0	0	0	22.5
pIME1(-850-2315∆)	0	0	0	0	0	0	1.5	4.455	39.5
pIME1(-800-2315∆)	0	0	0	0	0	0	0	0	0

## Sheet: Suppl. Fig. 2
Suppl. fig. 2b
	Min after DMSO treatment
% of cells	0	2	5	10	15	30
0-3	0.722222	0.85	0.893939	0.929577	0.820225	0.648148
4-10	0.2	0.12	0.0909091	0.0704225	0.157303	0.222222
11-20	0.077778	0.02	0.0151515	0	0.0224719	0.12963
21 or more	0	0.01	0	0	0	0

[truncated: 5 more sheets: Suppl. Fig. 5, Suppl. Fig. 6, Suppl. Fig. 7, Suppl. Fig. 8, Uncropped western blots]
